# Supplementary material for: Involvement of Auxin-Mediated CqEXPA50 Contributes to Salt Tolerance in Quinoa (Chenopodium quinoa) by Interaction with Auxin Pathway Genes
Source: Int J Mol Sci. 2022 Jul 30;23(15):8480. doi: 10.3390/ijms23158480 (PMC9369402; doi:10.3390/ijms23158480)
Supplement: Supplementary file 1 [file ijms-23-08480-s001.zip]

Archive with 2 entries (2 files):
- Supporting information 7.29.pdf
- Tables.xlsx
